# Supplementary material for: Relationships between activation level, knowledge, self-efficacy, and self-management behavior in heart failure patients discharged from rural hospitals
Source: F1000Res. 2015 Jun 11;4:150. [Version 1] doi: 10.12688/f1000research.6557.1 (PMC4505779; doi:10.12688/f1000research.6557.1)
Supplement: Heart failure (HF) patients discharged from rural hospitals: demographic, clinical, patient activation level, HF knowledge and self-management behavior characteristics — Data was collected by questionnaires through patient interview and medical record review. Details of labelling and abbreviation of the variables were included in the dataset 40. [file f1000research-4-7041-s0000.tgz]

Archive with 1 entries (1 files):
- 65279319-1c4c-43a6-aad5-61d0b66f92d7_raw_dataset.sav
